# Supplementary material for: A Scoping Review on Bioethics Challenges of Conducting Clinical Research in Patients with Traumatic Brain Injury: Revisiting the Informed Consent Process
Source: NeuroSci. 2026 Apr 27;7(3):51. doi: 10.3390/neurosci7030051 (PMC13214689; doi:10.3390/neurosci7030051)
Supplement: Supplementary file 1 [file neurosci-07-00051-s001.zip]

Archive with 1 entries (1 files):
- neurosci-4215580-supplementary.pdf
